# Supplementary material for: The stereoisomeric Bacillus subtilis HN09 metabolite 3,4-dihydroxy-3-methyl-2-pentanone induces disease resistance in Arabidopsis via different signalling pathways
Source: BMC Plant Biol. 2019 Sep 5;19:384. doi: 10.1186/s12870-019-1985-6 (PMC6727425; doi:10.1186/s12870-019-1985-6)
Supplement: Supplementary file 4 — Dataset S1. List of DEGs from the B16, B17 and JA treatments in this study. (XLSX 67 kb) [file 12870_2019_1985_MOESM4_ESM.xlsx]

## Sheet: 12 H
JA-12					B16-12					B17-12
UP	log2Fold	DOWN	log2Fold		UP	log2Fold	DOWN	log2Fold		UP	log2Fold	DOWN	log2Fold
AT3G16450	8.79493	AT1G66390	-5.78559		AT4G36700	7.64222	AT2G25625	-6.33291		AT4G36850	5.38777	AT4G24000	-6.3596
AT3G20370	8.6909	AT5G19470	-5.43226		AT1G48930	5.68296	AT4G24000	-6.32864		AT2G20670	4.35523	AT1G28480	-5.26865
AT5G24780	8.15862	AT3G48020	-5.30102		AT4G36850	5.19568	AT1G66700	-5.88385		AT3G48360	4.0889	AT3G28580	-4.74489
AT3G49620	7.23771	AT2G29370	-4.60914		AT5G01360	5.13042	AT1G66390	-5.67049		AT3G01220	4.03056	AT1G09932	-4.68369
AT3G09260	6.47874	AT3G28510	-4.60914		AT2G41240	5.13023	AT5G19470	-5.23749		AT3G62930	3.51598	AT5G19470	-4.3999
AT5G10625	6.47085	AT1G56600	-4.50766		AT3G56980	4.53547	AT5G50800	-5.23103		AT1G49500	3.48476	AT1G66700	-4.04626
AT4G36700	6.24024	AT5G50800	-4.34613		AT3G56970	4.48407	AT1G18940	-5.10625		AT2G01021	3.45757	AT2G29460	-3.85688
AT5G26260	6.10945	AT3G22840	-4.15851		AT3G20370	4.37445	AT1G34060	-5.07455		AT3G21090	3.29359	AT4G26365	-3.78322
AT1G14120	5.59638	AT1G34060	-4.13903		AT1G24580	4.23504	AT1G56600	-5.02999		AT1G59930	2.97166	AT5G03210	-3.68369
AT2G38240	5.58127	AT5G16570	-4.06479		AT3G02480	4.17091	AT3G43828	-4.91787		AT2G41240	2.96047	AT1G66390	-3.67335
AT1G54010	5.36998	AT3G20340	-4.04747		AT2G20670	4.04572	AT2G04135	-4.88385		AT3G47340	2.91634	AT4G15280	-3.52019
AT3G43715	5.27835	AT5G22300	-4.00669		AT3G48360	3.9582	AT4G23150	-4.78037		AT1G66760	2.82793	AT2G04070	-3.3999
AT4G21830	5.27835	AT2G29750	-3.98858		AT4G37420	3.65008	AT2G34500	-4.71393		AT4G37540	2.79609	AT3G48640	-3.3999
AT5G26280	5.11715	AT4G10160	-3.98858		AT1G49500	3.59435	AT4G10160	-4.71393		AT4G32480	2.54338	AT4G23160	-3.3999
AT4G11310	5.10843	AT1G12940	-3.93344		AT4G33467	3.55278	AT4G30290	-4.48819		AT3G20395	2.5387	AT3G20340	-3.35027
AT3G50280	5.01142	AT4G21760	-3.92718		AT3G21090	3.37445	AT5G16570	-4.44495		AT4G28040	2.52222	AT3G26830	-3.30929
AT2G39030	4.81877	AT4G08555	-3.62417		AT4G37540	3.29644	AT2G04070	-4.39704		AT2G14230	2.48122	AT1G29195	-3.19826
AT3G55970	4.81877	AT3G10150	-3.55337		AT2G14230	3.21398	AT3G20340	-4.19541		AT5G19120	2.41871	AT3G13090	-3.19826
AT5G43580	4.80887	AT4G19430	-3.54962		AT1G12030	3.12652	AT5G37980	-4.19541		AT3G56980	2.4126	AT2G37770	-3.1775
AT1G73325	4.76631	AT5G43040	-3.49108		AT1G66760	3.10774	AT3G22840	-4.04341		AT3G56970	2.40082	AT1G43910	-3.13686
AT5G19100	4.76631	AT1G21240	-3.48043		AT1G68238	3.06512	AT1G12940	-4.02479		AT3G07350	2.3867	AT1G12940	-3.08423
AT4G17470	4.5454	AT5G53250	-3.44801		AT1G13609	2.95971	AT3G28580	-3.87348		AT5G54190	2.23914	AT5G39670	-3.04626
AT4G36850	4.34362	AT1G57590	-3.31051		AT3G26160	2.87375	AT5G39520	-3.84311		AT2G34430	2.1178	AT5G65600	-3.04626
AT1G43160	4.33335	AT5G60470	-3.31051		AT3G47340	2.82258	AT4G26365	-3.78037		AT3G15450	2.09802	AT1G15415	-3.04626
AT3G21090	4.29682	AT1G76960	-3.27763		AT5G04150	2.81426	AT1G70640	-3.73146		AT1G19610	2.0712	AT1G07710	-3.04626
AT2G22470	4.18134	AT2G36750	-3.27398		AT5G25830	2.79148	AT3G49160	-3.73146		AT1G62510	2.05008	AT3G22840	-3.04626
AT4G37990	4.18134	AT1G26410	-3.2616		AT5G15120	2.71148	AT1G19630	-3.68083		AT1G24580	1.93102	AT1G76960	-3.01134
AT5G05600	4.03947	AT1G30860	-3.24732		AT5G66740	2.65008	AT5G22300	-3.65177		AT3G49940	1.90307	AT4G08555	-2.99735
AT3G15950	4.01807	AT5G11920	-3.23651		AT4G28040	2.63287	AT4G15280	-3.51734		AT4G35770	1.85358	AT5G22140	-2.99181
AT2G39310	4.01142	AT5G66640	-2.91669		AT1G13608	2.61837	AT5G66640	-3.51208		AT1G15380	1.83416	AT3G50770	-2.95772
AT3G28220	4.00214	AT1G01590	-2.89547		AT2G14247	2.58659	AT1G76960	-3.45429		ATCG00920	1.83149	AT4G18360	-2.93523
AT1G52400	3.99585	AT1G52565	-2.86305		AT3G20395	2.58595	AT2G32830	-3.33291		AT1G78860	1.77574	AT1G73810	-2.91196
AT1G30135	3.91831	AT1G66700	-2.83658		AT1G47400	2.55525	AT1G80130	-3.28766		AT4G37180	1.75713	AT1G61800	-2.8987
AT3G21330	3.8694	AT1G07400	-2.79594		AT1G47395	2.55378	AT1G54575	-3.27341		AT5G09710	1.74816	AT1G35310	-2.87633
AT2G41240	3.83882	AT1G19630	-2.79594		AT5G53290	2.50503	AT2G02930	-3.1465		AT2G14247	1.7098	AT2G36750	-2.83981
AT5G26270	3.74838	AT4G31330	-2.79594		AT5G19120	2.47047	AT2G29460	-3.13782		AT5G04150	1.70253	AT1G21240	-2.78322
AT1G14250	3.69254	AT1G22275	-2.74347		AT4G32480	2.42579	AT1G15190	-3.12141		AT2G37025	1.65021	AT5G22300	-2.77661
AT5G07700	3.59638	AT5G05350	-2.72555		AT1G01580	2.41603	AT5G37940	-3.12141		AT1G36060	1.64819	AT1G34060	-2.76929
AT3G62930	3.47085	AT1G07620	-2.68902		AT5G54190	2.39954	AT1G14730	-3.04341		AT4G22470	1.64304	AT4G04490	-2.7467
AT5G24770	3.44705	AT2G02930	-2.67664		AT1G62420	2.30486	AT3G23630	-3.04341		AT1G13609	1.63448	AT2G02930	-2.73431
AT5G36910	3.43768	AT4G30290	-2.60329		AT1G56250	2.29644	AT1G17170	-3.01484		AT1G25550	1.63296	AT5G38710	-2.70922
AT4G14130	3.40374	AT3G46900	-2.60001		AT1G78860	2.29644	AT1G28480	-2.94387		AT1G12030	1.60479	AT2G37900	-2.68369
AT1G66760	3.36289	AT2G20142	-2.57354		AT5G36910	2.2558	AT3G16150	-2.94283		AT4G04410	1.5844	AT3G43828	-2.5988
AT3G56970	3.3152	AT4G23150	-2.57354		AT3G07350	2.24753	AT4G04490	-2.93649		AT1G06080	1.57738	AT1G56600	-2.55891
AT1G59930	3.3042	AT5G39670	-2.57354		AT1G15550	2.23873	AT1G17020	-2.91787		AT2G25900	1.57029	AT2G02240	-2.55441
AT4G37540	3.24024	AT2G17710	-2.56727		AT4G25700	2.16142	AT5G15500	-2.9169		AT5G48490	1.56707	AT1G57590	-2.49782
AT2G28210	3.22087	AT2G34960	-2.54317		AT4G22470	2.15037	AT5G06510	-2.89097		AT1G15550	1.544	AT5G65040	-2.4613
AT5G59220	3.15438	AT2G25625	-2.54112		AT5G27895	2.12652	AT1G35310	-2.87348		AT1G29920	1.47182	AT2G46940	-2.4613
AT3G16430	3.11576	AT1G21120	-2.5329		AT1G62510	2.09835	AT2G29350	-2.84031		AT5G24420	1.4422	AT3G53235	-2.4613
AT5G28340	3.09888	AT1G67820	-2.52463		AT3G09260	2.0499	AT1G67360	-2.82707		AT3G15620	1.41083	AT1G33030	-2.4613
AT3G16420	3.06892	AT1G55760	-2.51614		AT1G54010	2.04924	AT2G04050	-2.81208		AT3G15950	1.39712	AT1G05680	-2.4613
AT3G48360	3.05373	AT2G04070	-2.51214		AT5G48490	2.04683	AT4G24860	-2.81208		AT3G27690	1.38533	AT5G50800	-2.42653
AT4G37770	3.05245	AT3G48640	-2.51214		ATCG00920	2.02698	AT5G65090	-2.81208		AT4G31290	1.37548	AT4G11910	-2.42653
AT4G33467	3.01142	AT2G18193	-2.50643		AT4G12330	2.0196	AT5G10520	-2.75612		AT1G68670	1.37159	AT1G70640	-2.41239
AT3G56980	2.99407	AT1G71000	-2.48043		AT5G24420	2.01634	AT1G69400	-2.68084		AT2G41990	1.35869	AT2G04050	-2.3999
AT1G24580	2.9887	AT4G04490	-2.46663		AT1G29920	2.00598	AT4G31330	-2.68084		AT2G47750	1.34606	AT2G18193	-2.39418
AT3G22740	2.98341	AT2G29090	-2.43152		AT5G50915	1.9982	AT3G50770	-2.67476		AT4G22753	1.34268	AT3G04420	-2.36176
AT5G23820	2.9588	AT1G33030	-2.3809		AT3G49940	1.96732	AT1G67810	-2.63575		AT5G35777	1.33012	AT2G34960	-2.34346
AT2G23170	2.94806	AT5G37950	-2.35781		AT1G32780	1.93387	AT5G65600	-2.62837		AT5G04770	1.32297	AT1G07128	-2.33577
AT2G20670	2.9347	AT1G80130	-2.3567		AT1G25550	1.90654	AT1G02850	-2.61625		AT5G41080	1.31631	AT2G43570	-2.33577
AT2G14230	2.89406	AT4G38560	-2.31051		AT1G03470	1.84273	AT1G61800	-2.57392		AT5G22500	1.31509	AT1G14730	-2.30929
AT5G54190	2.81877	AT1G13470	-2.29791		AT4G37180	1.84112	AT2G34360	-2.56154		AT1G32780	1.28121	AT3G23630	-2.30929
AT2G34600	2.81877	AT2G11810	-2.25274		AT1G06080	1.83178	AT4G32940	-2.55438		AT5G07440	1.27385	AT1G17170	-2.2978
AT3G16460	2.81327	AT1G64780	-2.25204		AT1G01570	1.81458	AT1G10070	-2.5312		AT1G67265	1.23431	AT1G17750	-2.29137
AT2G22770	2.81083	AT3G60286	-2.25162		AT2G29740	1.80459	AT2G18193	-2.52883		AT3G56000	1.22197	AT5G43420	-2.29137
AT1G49500	2.76287	AT1G62710	-2.24097		AT3G16670	1.79894	AT2G35387	-2.51734		AT1G47395	1.19446	AT3G22600	-2.22683
AT3G20395	2.74839	AT3G02800	-2.23651		AT5G09710	1.78948	AT4G18360	-2.51734		AT5G40890	1.17856	AT1G80130	-2.21803
AT5G17490	2.67438	AT4G04460	-2.21097		AT3G15950	1.77489	AT1G15125	-2.50862		AT1G29910	1.17783	AT4G23150	-2.19826
AT1G61120	2.65528	AT3G22600	-2.20157		AT1G64310	1.75455	AT2G43000	-2.47552		AT1G29930	1.15514	AT5G16570	-2.17426
AT1G66100	2.64685	AT5G24655	-2.19294		AT2G32530	1.7439	AT2G17710	-2.47489		AT5G44260	1.15488	AT5G10520	-2.17401
AT2G38750	2.63067	AT1G67360	-2.19215		AT4G22753	1.73494	AT1G23120	-2.45844		AT2G05100	1.15436	AT5G51440	-2.16757
AT4G04410	2.60114	AT5G65040	-2.17499		AT4G08040	1.71148	AT1G62370	-2.45844		AT3G19030	1.15341	AT1G67820	-2.14935
AT1G77380	2.59638	AT3G16150	-2.14813		AT1G13650	1.68452	AT3G60286	-2.45844		AT5G54270	1.15259	AT4G30180	-2.14935
AT3G07350	2.59638	AT4G34135	-2.13722		AT4G16740	1.67672	AT5G39670	-2.45844		AT1G76930	1.1473	AT4G03320	-2.12426
AT4G32480	2.56162	AT1G43910	-2.13363		AT3G04620	1.66257	AT2G36885	-2.45844		AT4G16870	1.1452	AT5G66640	-2.11638
AT5G07010	2.54747	AT2G43570	-2.12608		AT2G34430	1.66126	AT5G01600	-2.42368		AT4G25835	1.13831	AT1G73330	-2.11337
AT4G22470	2.53079	AT5G19875	-2.12608		AT3G19030	1.65008	AT1G73810	-2.42368		AT3G32980	1.13431	AT1G03180	-2.09873
AT3G58990	2.5231	AT5G09470	-2.11786		AT2G16060	1.64735	AT1G55760	-2.40104		AT1G54010	1.12885	AT2G32680	-2.0869
AT3G27170	2.51392	AT5G15500	-2.106		AT1G68670	1.63748	AT2G37770	-2.39704		AT5G20250	1.12391	AT2G47190	-2.08579
AT2G39330	2.47003	AT3G17609	-2.10406		AT2G40400	1.62424	AT2G07765	-2.39704		AT4G04293	1.12367	AT1G32960	-2.06898
AT1G06080	2.46514	AT5G22140	-2.10406		AT3G27690	1.61793	AT2G15490	-2.39704		AT5G25830	1.12367	AT2G29350	-2.05467
AT4G13410	2.46341	AT2G40130	-2.09664		AT3G02550	1.61195	AT4G22710	-2.39704		AT1G49130	1.10242	AT2G02010	-2.04626
AT4G15210	2.45988	AT1G12160	-2.07604		AT2G41990	1.60001	AT1G57590	-2.38805		AT2G42170	1.10181	AT3G25130	-2.04626
AT1G17830	2.44438	AT4G31620	-2.07604		AT5G03545	1.59715	AT3G08720	-2.38538		AT4G28190	1.09719	AT2G24850	-2.03161
AT2G34810	2.44265	AT4G32940	-2.06167		AT3G15450	1.51349	AT3G22600	-2.37598		AT1G47400	1.09069	AT2G23010	-2.03014
AT1G52030	2.43175	AT1G67810	-2.05897		AT5G67370	1.51071	AT5G25110	-2.37598		AT2G22770	1.08144	AT2G25625	-2.01384
AT4G08040	2.40735	AT4G08300	-2.04748		AT1G76240	1.49808	AT4G16260	-2.37305		AT5G56100	1.06903	AT2G41380	-2.00562
AT4G28040	2.37217	AT2G40670	-2.02992		AT5G44050	1.49079	AT5G51720	-2.36918		AT5G50915	1.06093	AT1G24145	-1.96999
AT2G47870	2.36897	AT1G73810	-2.0242		AT5G02580	1.47702	AT1G21240	-2.36533		AT2G47485	1.05896	AT1G67360	-1.96743
AT1G78370	2.36179	AT1G80760	-2.021		AT2G47750	1.45909	AT2G47880	-2.35721		AT2G34420	1.04701	AT3G49570	-1.95725
AT5G22500	2.35655	AT1G23010	-2.01833		AT3G14760	1.44845	AT3G26830	-2.35535		AT5G08150	1.03725	AT5G49280	-1.92997
AT3G44860	2.35336	AT2G37460	-2.01715		AT2G25900	1.43907	AT5G59050	-2.34431		AT1G79700	1.03383	AT5G27000	-1.91586
AT5G14180	2.35127	AT2G26040	-2.01243		AT3G14050	1.43589	AT1G73330	-2.33291		AT3G21351	1.03135	AT2G18660	-1.90187
AT5G44050	2.34557	AT2G47800	-2.00022		AT2G05100	1.4121	AT5G65040	-2.33291		AT2G38530	1.02995	AT1G62710	-1.89426
AT3G15720	2.33682	ATMG00070	-1.98858		AT5G41080	1.38525	AT1G80120	-2.33291		AT5G22920	1.02993	AT3G19270	-1.87633
AT3G16400	2.29613	AT3G04420	-1.98858		AT3G21460	1.356	AT5G49280	-2.32766		AT5G44050	1.02851	AT1G06180	-1.87633
AT5G14200	2.29314	AT2G29950	-1.94794		AT1G29910	1.34741	AT5G14640	-2.32518		AT2G15620	1.01902	AT5G19875	-1.87633
AT3G47340	2.27776	AT5G52760	-1.92147		AT1G52770	1.34494	AT1G70270	-2.30644		AT5G62280	1.01747	AT5G15500	-1.86472
AT1G17380	2.27676	AT5G14640	-1.91893		AT3G52115	1.33297	AT2G38250	-2.30644				AT4G21865	-1.84317
AT3G59220	2.27445	AT1G02390	-1.91458		AT5G20630	1.32575	AT4G25100	-2.28852				AT2G34360	-1.82742
AT1G16410	2.26193	AT1G67105	-1.91458		AT3G51670	1.32564	AT1G33030	-2.2658				AT5G38900	-1.82387
AT4G28560	2.25243	AT4G24000	-1.90285		AT5G65010	1.31682	AT3G57540	-2.25954				AT1G29050	-1.79491
AT4G12030	2.20782	AT3G63380	-1.89782		AT3G01500	1.31543	AT5G24380	-2.24694				AT5G25110	-1.79387
AT3G51450	2.20748	AT3G17380	-1.89547		AT5G07440	1.31472	AT5G38710	-2.24694				AT5G13930	-1.79194
AT1G06620	2.20607	AT1G29050	-1.88967		AT3G01330	1.30237	AT3G53690	-2.24271				AT3G25882	-1.7906
AT5G24290	2.20285	AT2G18230	-1.88167		AT1G11850	1.30083	AT4G11910	-2.23103				AT4G23140	-1.7906
AT4G22753	2.19962	AT4G26950	-1.8731		AT5G26280	1.28572	AT1G05680	-2.21743				AT2G17040	-1.78322
AT5G24420	2.19822	AT5G06510	-1.87177		AT3G45010	1.28117	AT1G78070	-2.21358				AT5G03640	-1.78322
AT1G13609	2.16407	AT2G32680	-1.869		AT3G15550	1.27538	AT1G69490	-2.19541				AT4G34135	-1.77882
AT2G02990	2.1407	AT4G38960	-1.86305		AT5G03130	1.27538	AT2G41380	-2.19541				AT4G19430	-1.77841
AT3G16470	2.13631	AT3G57680	-1.8516		AT3G28220	1.26738	AT3G25290	-2.17245				AT5G52640	-1.77123
AT5G57550	2.11576	AT4G17030	-1.82201		AT4G34710	1.26077	AT2G11810	-2.16486				AT1G67810	-1.76615
AT4G37390	2.11096	AT2G18660	-1.82147		AT2G37025	1.25776	AT2G43570	-2.16299				AT4G21903	-1.75675
AT2G43100	2.10821	AT1G64360	-1.81653		AT5G08150	1.25484	AT5G49630	-2.15169				AT4G34990	-1.7508
AT1G19610	2.07853	AT1G18075	-1.8085		AT5G26670	1.25205	AT1G67820	-2.1465				AT1G02850	-1.7341
AT1G52410	2.07282	AT2G15390	-1.80708		AT1G20030	1.24888	AT1G17745	-2.14031				AT1G64780	-1.72476
AT3G02020	2.06775	AT1G11735	-1.79594		AT4G25990	1.24398	AT2G37130	-2.12444				AT1G72210	-1.72433
AT5G15960	2.05581	AT3G02410	-1.79594		AT4G28180	1.242	AT3G63010	-2.12402				AT5G51850	-1.71764
AT4G37700	2.04384	AT3G57540	-1.78968		AT1G02650	1.23841	AT4G03320	-2.12141				AT1G21550	-1.71587
AT2G26010	2.01142	AT5G10520	-1.78376		AT2G46830	1.2367	AT1G75250	-2.11449				AT5G59050	-1.71458
AT4G02360	1.99327	AT5G52640	-1.78331		AT1G20480	1.23343	AT1G09480	-2.11295				AT1G56710	-1.70922
AT1G70700	1.98669	AT1G75250	-1.78213		AT5G40890	1.22789	AT2G41150	-2.11052				AT4G26950	-1.70641
AT4G08870	1.98508	AT5G38240	-1.77408		AT5G67330	1.22714	AT2G34960	-2.10614				AT1G23850	-1.69946
AT2G29740	1.97489	AT3G13950	-1.76117		AT3G14770	1.22606	AT5G10300	-2.09999				AT1G54575	-1.6913
AT5G23010	1.96602	AT5G10760	-1.75807		AT1G23020	1.21911	AT1G04220	-2.09587				AT5G24280	-1.68369
AT3G21351	1.95054	AT3G58270	-1.74757		AT4G31290	1.19925	AT1G09932	-2.09587				AT1G73890	-1.6747
AT1G11580	1.95002	AT2G29460	-1.73209		AT3G27060	1.18787	AT1G07620	-2.08849				AT4G23680	-1.65971
AT1G12030	1.95002	AT3G59580	-1.72882		AT3G10720	1.18278	AT1G43910	-2.07511				AT2G18230	-1.65712
AT4G21850	1.94216	AT1G65490	-1.72555		AT1G09390	1.17262	AT1G23850	-2.07511				AT3G57540	-1.65573
AT1G76930	1.92896	AT1G23200	-1.71897		AT3G10080	1.16834	AT4G21760	-2.07511				AT5G49480	-1.64945
AT1G47395	1.92569	AT2G40530	-1.71105		AT5G56100	1.16024	AT5G04980	-2.07142				AT3G01319	-1.64187
AT3G19710	1.92561	AT3G50010	-1.70479		AT1G07180	1.15654	AT1G32960	-2.06613				AT2G47800	-1.64158
AT4G11320	1.92431	AT1G30040	-1.69753		AT3G14170	1.14642	AT3G19270	-2.06613				AT5G04340	-1.6362
AT3G45140	1.89812	AT1G64563	-1.69485		AT3G18290	1.14086	AT5G43420	-2.06613				AT1G74810	-1.62969
AT5G06870	1.89124	AT1G17170	-1.69384		AT2G42750	1.13105	AT4G08300	-2.05791				AT2G26150	-1.62176
AT2G36080	1.88018	AT3G58070	-1.69219		AT2G15090	1.12321	AT3G61990	-2.03102				AT1G30860	-1.62049
AT1G78860	1.87649	AT3G12580	-1.68344		AT5G54270	1.1211	AT3G15270	-2.02548				AT1G77450	-1.60832
AT2G14245	1.8694	AT5G49630	-1.67466		AT1G78850	1.11893	AT1G64360	-2.02112				AT1G72830	-1.60734
AT5G25830	1.86152	AT5G51440	-1.66976		AT1G10370	1.10515	AT3G02620	-2.02032				AT3G57260	-1.60123
AT1G52040	1.86018	AT3G10450	-1.66538		AT2G23170	1.1038	AT4G33040	-2.01707				AT4G32940	-1.59947
AT2G34430	1.85881	AT1G65310	-1.66101		AT2G15620	1.10019	AT5G03640	-2.01484				AT3G12580	-1.59778
AT4G04810	1.84149	AT3G53230	-1.65696		AT4G34250	1.09424	AT5G44420	-2.00441				AT1G17745	-1.59749
AT5G05590	1.834	AT5G54585	-1.65696		AT1G76930	1.09365	AT2G29950	-2.00276				AT3G61990	-1.59136
AT1G29920	1.82617	AT2G40260	-1.65554		AT5G35777	1.09284	AT5G67488	-2.00276				AT5G56840	-1.58894
AT1G47400	1.82226	AT4G25100	-1.65071		AT2G05070	1.0815	AT5G45720	-1.98896				AT5G10760	-1.58723
AT4G27860	1.81984	AT4G11910	-1.64569		AT3G01550	1.08013	AT3G29035	-1.98618				AT2G43440	-1.58159
AT1G19670	1.81901	AT1G52800	-1.64066		AT1G74770	1.06994	AT5G61290	-1.98451				AT3G23110	-1.57962
AT1G36060	1.80923	AT5G59050	-1.63966		AT5G20250	1.06928	AT4G38540	-1.97083				AT2G17710	-1.57646
AT4G23600	1.80635	AT4G01335	-1.63244		AT5G13740	1.06518	AT2G47800	-1.96312				AT4G09750	-1.57507
AT1G65860	1.79417	AT1G16515	-1.60525		AT2G28190	1.05976	AT5G61160	-1.95852				AT3G10150	-1.56665
AT2G38760	1.76688	AT5G08240	-1.59344		AT4G08115	1.05941	AT5G24655	-1.95754				AT2G43140	-1.56439
AT3G12145	1.76433	AT4G17970	-1.59281		AT2G39870	1.05772	AT1G74650	-1.95321				AT2G15390	-1.55631
AT1G52890	1.74839	AT4G27480	-1.59003		AT2G22770	1.05544	AT1G18075	-1.95056				AT4G02290	-1.55441
AT3G49940	1.71351	AT4G39795	-1.57354		AT1G03220	1.04019	AT5G25820	-1.94877				AT1G24140	-1.55441
AT5G36920	1.70849	AT5G14940	-1.57354		AT4G25835	1.03537	AT1G74810	-1.94877				AT2G16660	-1.54737
AT2G14247	1.7048	AT2G35290	-1.57354		AT3G56940	1.03512	AT4G34930	-1.94387				AT4G15620	-1.54551
AT4G12480	1.70173	AT1G19510	-1.57354		AT2G38530	1.0328	AT3G57680	-1.93813				AT3G53230	-1.54471
AT2G38530	1.69854	AT5G01200	-1.57354		AT5G53450	1.0323	AT1G73040	-1.93649				AT1G13470	-1.5393
AT4G16740	1.69592	AT4G36570	-1.56523		AT5G38410	1.01488	AT5G14940	-1.92793				AT5G06510	-1.53713
AT5G50915	1.68565	AT4G04955	-1.56347		AT5G05270	1.01104	AT4G02280	-1.92079				AT5G45380	-1.53373
AT2G37025	1.68519	AT3G08720	-1.55493		AT1G29930	1.00744	AT5G07322	-1.91787				AT1G28230	-1.53102
AT4G28720	1.67438	AT5G22460	-1.54858		AT1G75960	1.00143	AT5G60910	-1.9091				AT1G15125	-1.52667
AT3G03190	1.67193	AT2G43000	-1.53999				AT1G79110	-1.90635				AT5G39520	-1.52403
AT1G62660	1.65627	AT1G79110	-1.51621				AT4G26950	-1.90385				AT2G03540	-1.5227
AT4G18440	1.65588	AT3G13080	-1.5047				AT4G33790	-1.90323				AT5G24770	-1.52019
AT3G25760	1.65094	AT2G26150	-1.49954				AT3G62260	-1.90168				AT5G49630	-1.52019
AT1G68670	1.65065	AT1G10550	-1.49759				AT1G23200	-1.89338				AT1G32900	-1.51878
AT1G23850	1.64773	AT5G39660	-1.48865				AT5G01200	-1.8914				AT5G14640	-1.51825
AT4G13860	1.64147	AT5G56840	-1.47789				AT5G59780	-1.88572				AT5G04980	-1.51788
AT5G03545	1.63702	AT5G28910	-1.47401				AT4G04955	-1.88464				AT3G16150	-1.51434
AT3G13600	1.63591	AT4G16000	-1.47401				AT3G27210	-1.88437				AT5G58770	-1.50784
AT5G09710	1.63591	AT2G03540	-1.45807				AT2G06255	-1.87348				AT3G47480	-1.50638
AT2G27690	1.63291	AT1G53160	-1.45713				AT4G09840	-1.87348				AT5G59670	-1.50382
AT5G50950	1.61145	AT4G10120	-1.45518				AT5G21950	-1.87348				AT2G15480	-1.49128
AT1G19180	1.59465	AT1G74670	-1.45063				AT5G22140	-1.87348				AT3G46900	-1.48777
AT5G19120	1.57276	AT4G33040	-1.44991				AT5G23810	-1.8642				AT5G24655	-1.47497
AT1G75030	1.56162	AT1G76955	-1.44315				AT4G23140	-1.8637				AT3G19970	-1.47424
AT1G21440	1.53558	AT2G47880	-1.44094				AT2G18230	-1.85145				AT4G37370	-1.47406
AT3G32980	1.53452	AT1G14880	-1.43797				AT1G23730	-1.85076				AT4G38540	-1.46568
AT3G46280	1.53199	AT1G78030	-1.43789				AT4G01480	-1.83842				AT1G59124	-1.4613
AT3G19030	1.52799	AT1G05675	-1.43604				AT4G39955	-1.83501				AT2G32940	-1.4613
AT5G44585	1.51921	AT4G21500	-1.42468				AT2G19580	-1.83284				AT5G58690	-1.4613
AT1G24070	1.51149	AT5G55970	-1.42209				AT5G08240	-1.81538				AT4G34930	-1.4613
AT2G43535	1.50945	AT4G17350	-1.42154				AT3G57260	-1.8141				AT1G55760	-1.45069
ATCG00350	1.4983	AT3G49930	-1.41922				AT1G72830	-1.81208				AT1G07620	-1.43927
AT5G03260	1.48535	AT4G02380	-1.41866				AT1G64780	-1.80889				AT3G10450	-1.4361
AT1G56650	1.47855	AT1G76600	-1.41559				AT1G21520	-1.80773				AT5G20960	-1.43287
AT4G04840	1.47297	AT4G34770	-1.41179				AT5G52760	-1.80637				AT3G59580	-1.43215
AT4G12490	1.47265	AT1G11170	-1.41127				AT2G21188	-1.79948				AT4G12290	-1.42785
AT1G64200	1.46014	AT4G04630	-1.40362				AT3G62590	-1.78494				AT5G64510	-1.4223
AT2G30040	1.4562	AT2G34655	-1.39848				AT1G29050	-1.77457				AT1G21120	-1.42065
AT5G59580	1.45199	AT5G55450	-1.39334				AT2G15390	-1.77247				AT2G36800	-1.41578
AT2G33850	1.44752	AT3G59140	-1.38841				AT3G13950	-1.7716				AT3G56710	-1.41399
AT3G14760	1.43768	AT5G49480	-1.38484				AT1G28230	-1.76917				AT5G46050	-1.40685
AT3G27690	1.43734	AT2G36800	-1.38321				AT1G29395	-1.76137				AT1G24147	-1.38561
AT4G29700	1.41824	AT4G35500	-1.38286				AT4G08390	-1.76101				AT1G52450	-1.38535
AT5G04150	1.415	AT5G58770	-1.3809				AT5G66800	-1.76101				AT1G52000	-1.38503
AT5G18860	1.40059	AT1G22160	-1.37829				AT4G19430	-1.75171				AT2G36885	-1.38329
AT1G29910	1.40039	AT2G17040	-1.37762				AT5G19875	-1.74795				AT5G16200	-1.38329
AT4G01080	1.39063	AT4G03450	-1.3725				AT3G63380	-1.74795				AT5G01600	-1.37923
AT1G60270	1.38369	AT4G09750	-1.36983				AT5G22460	-1.73958				AT4G01080	-1.37276
AT1G31690	1.37588	AT2G31560	-1.36973				AT1G07890	-1.739				AT3G05690	-1.37199
AT1G26770	1.37182	AT1G73040	-1.36709				AT4G19370	-1.73855				AT2G38995	-1.3711
AT3G06500	1.36192	AT1G61800	-1.36709				AT5G64800	-1.73855				AT1G76600	-1.36893
AT4G34710	1.36056	AT3G23170	-1.36226				AT4G17030	-1.73794				AT2G46192	-1.36819
AT2G43550	1.35705	AT3G20100	-1.36034				AT5G59400	-1.73146				AT5G08240	-1.36572
AT4G39940	1.3539	AT3G29035	-1.35712				AT5G50335	-1.72957				AT3G12510	-1.36176
AT4G36830	1.34845	AT4G37370	-1.3557				AT1G72210	-1.72148				AT1G74360	-1.35966
AT4G15440	1.34086	AT5G16200	-1.35115				AT4G34135	-1.71594				AT5G51720	-1.35055
AT1G16400	1.33335	AT5G65600	-1.35115				AT5G54840	-1.70806				ATCG00950	-1.35027
AT4G12470	1.3307	AT3G54150	-1.34766				AT1G69080	-1.7013				AT1G27730	-1.3482
AT3G28740	1.32841	AT5G07990	-1.34727				AT3G52748	-1.69945				AT1G69610	-1.34411
AT1G19570	1.3237	AT1G66500	-1.34703				AT1G23060	-1.69062				AT3G57680	-1.34008
AT5G06865	1.32176	AT2G05995	-1.34703				AT5G46500	-1.68906				AT3G63380	-1.33577
AT2G46650	1.32045	AT4G12290	-1.34677				AT5G44430	-1.68084				AT4G17030	-1.33361
AT4G17480	1.31885	AT3G11600	-1.34222				AT1G11170	-1.68084				AT3G22550	-1.33005
AT1G25550	1.3164	AT5G46500	-1.33949				AT5G39610	-1.67554				AT3G04000	-1.32951
AT3G11580	1.30976	AT4G14365	-1.3358				AT1G06180	-1.67185				AT5G27420	-1.3293
AT3G59710	1.3095	AT3G16610	-1.33254				AT3G23090	-1.67099				AT3G14620	-1.31925
AT1G73870	1.3013	AT5G37600	-1.32978				AT1G18710	-1.66995				AT4G25100	-1.31155
AT2G22330	1.29592	AT3G57770	-1.329				AT2G21650	-1.66986				AT1G51890	-1.30584
AT1G54050	1.29495	AT5G03640	-1.31051				AT4G12000	-1.66866				AT3G15420	-1.2978
ATCG00490	1.29477	AT5G66400	-1.30362				AT1G16510	-1.66489				AT1G65490	-1.29494
AT5G54270	1.2704	AT4G19370	-1.30345				AT1G67105	-1.66198				AT3G59140	-1.2949
AT4G37180	1.26518	AT1G49230	-1.30236				AT1G75300	-1.66198				AT1G72520	-1.29365
AT1G62560	1.26002	AT2G41050	-1.29791				AT3G05937	-1.65965				AT1G11785	-1.29137
AT4G23670	1.25952	AT5G37260	-1.29344				AT5G37950	-1.65775				AT5G19240	-1.28934
AT2G05070	1.25888	AT2G21650	-1.2902				AT4G32690	-1.65667				AT2G43500	-1.28916
AT4G26255	1.25786	AT4G39800	-1.28853				AT3G05690	-1.65558				AT1G74650	-1.28621
AT2G36120	1.25156	AT1G01640	-1.28626				AT2G16660	-1.65507				AT5G07400	-1.28351
AT5G27890	1.25021	AT5G61290	-1.28404				AT3G49570	-1.65484				AT4G28250	-1.28315
AT2G38540	1.23619	AT2G34660	-1.28147				AT2G39250	-1.64216				AT3G21780	-1.28132
AT2G23010	1.23613	AT1G69080	-1.28035				AT4G24120	-1.64103				AT1G80840	-1.27687
AT5G16190	1.22257	AT5G49280	-1.27926				AT4G15620	-1.6405				AT3G16610	-1.27687
AT5G19230	1.22117	AT1G75780	-1.27756				AT1G31820	-1.63108				AT1G77920	-1.27322
AT1G49130	1.20459	AT5G03720	-1.27734				AT1G64970	-1.63076				AT5G52320	-1.2711
AT4G08100	1.20406	AT3G55880	-1.27715				AT1G22160	-1.63033				AT5G55930	-1.2703
AT2G05100	1.19889	AT2G14560	-1.27617				AT5G16200	-1.62837				AT3G03450	-1.26025
AT5G02940	1.19374	AT1G01250	-1.26869				AT5G52310	-1.62182				AT4G01480	-1.25903
AT3G16670	1.19314	AT4G13510	-1.26794				AT2G20750	-1.6215				AT2G29490	-1.25184
AT1G69370	1.18311	AT1G73890	-1.26611				AT3G17070	-1.62071				AT4G15440	-1.2515
AT1G44350	1.18091	AT4G23140	-1.25752				AT4G08290	-1.61495				AT4G23990	-1.25137
ATCG00340	1.18051	AT5G48657	-1.25372				AT3G03440	-1.61372				AT2G29950	-1.25073
AT1G11850	1.17474	AT1G55740	-1.25161				AT5G17170	-1.61214				AT5G24380	-1.24979
AT5G42650	1.1678	AT3G05690	-1.25005				AT5G53420	-1.61174				AT5G37950	-1.24557
AT1G24020	1.14282	AT5G40780	-1.24782				ATCG00950	-1.61045				AT1G56170	-1.2389
AT1G74950	1.13602	AT5G63580	-1.24731				AT5G03495	-1.61045				AT3G09440	-1.23856
AT1G78850	1.13521	AT3G26830	-1.24097				AT2G38995	-1.60528				AT3G08720	-1.23623
AT1G73480	1.13261	AT4G34990	-1.23856				AT3G55940	-1.60387				AT5G10946	-1.23389
AT5G48490	1.12793	AT1G01340	-1.23836				AT3G54680	-1.60193				AT3G25290	-1.2334
AT4G02850	1.12389	AT5G49990	-1.23708				AT5G20960	-1.6017				AT1G30900	-1.23248
AT5G22390	1.12331	AT1G10690	-1.23651				AT5G12360	-1.6014				AT4G19810	-1.23248
AT1G75960	1.122	AT5G24380	-1.23651				AT3G23170	-1.6008				AT1G70690	-1.23221
AT5G10140	1.11994	AT4G15550	-1.23482				AT3G14700	-1.59931				AT1G28570	-1.2256
AT5G41120	1.11555	AT2G43500	-1.23443				AT5G40780	-1.59785				AT1G21520	-1.22086
AT1G07260	1.11504	AT2G31110	-1.2322				AT5G39660	-1.59595				AT1G61560	-1.21737
AT2G43510	1.11292	AT1G67860	-1.22841				AT5G45380	-1.59483				AT4G27830	-1.21561
AT3G16690	1.10453	AT5G04340	-1.22238				AT1G28570	-1.5925				AT1G68930	-1.21194
AT1G22550	1.10092	AT4G37310	-1.22042				AT5G66480	-1.58535				AT1G21250	-1.21009
AT1G32640	1.0973	AT5G48570	-1.2172				AT1G23040	-1.58462				AT5G67520	-1.20976
AT1G73330	1.09631	AT4G15620	-1.21345				AT3G43670	-1.58093				AT3G23550	-1.2069
AT5G65020	1.09058	AT1G21000	-1.21097				AT5G42780	-1.57975				AT1G78070	-1.20631
AT2G15620	1.08978	AT5G05410	-1.20667				AT1G62570	-1.57749				AT3G23840	-1.20466
AT3G09270	1.08942	AT4G34131	-1.20539				AT5G46050	-1.57392				AT1G26380	-1.20439
AT3G41768	1.08205	AT5G01600	-1.20317				AT1G51140	-1.57392				AT2G11810	-1.20248
AT1G18590	1.08205	AT5G45380	-1.19904				AT3G47480	-1.57392				AT1G10070	-1.20221
AT1G45201	1.08187	AT3G62260	-1.19862				AT4G15530	-1.57139				AT5G16980	-1.19826
AT5G07460	1.0776	AT1G71960	-1.19837				AT3G46900	-1.56738				AT5G09443	-1.19826
AT2G41990	1.07652	AT4G00820	-1.19803				AT2G40300	-1.56578				AT5G65870	-1.1943
AT5G35777	1.07651	AT4G28490	-1.19664				AT1G52000	-1.56536				AT5G53420	-1.19391
AT4G31290	1.07632	AT1G01560	-1.19503				AT1G10550	-1.55937				AT4G19370	-1.19121
AT4G25835	1.06913	AT3G46130	-1.19503				AT1G80760	-1.55798				AT2G40130	-1.19084
AT1G27880	1.06875	AT5G14960	-1.19405				AT1G30860	-1.54725				AT1G21000	-1.19015
AT4G27440	1.06622	AT2G06255	-1.19211				AT1G68600	-1.54476				AT2G36380	-1.18909
AT4G16870	1.06033	AT1G02850	-1.18969				AT4G28250	-1.54333				AT2G29720	-1.18712
AT4G08115	1.05752	AT3G14620	-1.18616				AT1G53070	-1.54227				AT2G41050	-1.18566
AT2G14115	1.05206	AT4G29905	-1.18323				AT3G26440	-1.5409				AT1G63840	-1.18232
AT3G25770	1.05073	AT1G24140	-1.18123				AT1G51550	-1.53645				AT1G25370	-1.18067
AT4G13540	1.04795	AT5G54610	-1.18063				AT1G20620	-1.53405				AT1G01340	-1.17988
AT3G56000	1.04794	AT3G23840	-1.17455				AT1G06160	-1.53352				AT5G47060	-1.17799
AT1G29930	1.04675	AT3G15420	-1.17301				AT1G68650	-1.53059				AT3G63010	-1.1775
AT2G40400	1.04634	AT3G09440	-1.17296				AT3G20640	-1.53059				AT4G34131	-1.17332
AT3G07320	1.04505	AT1G12480	-1.16083				AT1G08650	-1.52164				AT5G14960	-1.17295
AT1G74770	1.0389	AT5G59670	-1.16				AT2G14800	-1.51734				AT1G58280	-1.1681
AT1G54040	1.03789	AT5G27220	-1.15851				AT4G39800	-1.51679				AT4G34060	-1.16584
AT5G13740	1.03416	AT2G42610	-1.15675				AT3G28540	-1.51669				AT5G38010	-1.16584
AT1G67265	1.03218	AT1G74360	-1.15588				AT3G53230	-1.51632				AT1G14880	-1.16439
AT2G33380	1.03105	AT5G19240	-1.15395				AT2G43500	-1.51609				AT3G57630	-1.16418
AT5G44430	1.02607	AT4G09012	-1.15297				AT4G15765	-1.51365				AT1G06160	-1.16357
AT1G52770	1.02523	AT5G47050	-1.15297				AT5G56840	-1.51177				AT3G13080	-1.16343
AT5G14700	1.0203	AT3G21780	-1.14845				AT1G64563	-1.50575				AT5G26920	-1.16286
AT1G24280	1.01932	AT1G21520	-1.14641				AT2G31560	-1.50127				AT1G73040	-1.16174
AT4G14040	1.00858	AT1G65790	-1.14612				AT4G14020	-1.49955				AT2G14560	-1.16128
		AT1G21250	-1.14506				AT5G07100	-1.49908				AT1G64970	-1.16054
		AT4G35900	-1.14275				AT3G21240	-1.49908				AT2G43510	-1.15644
		AT4G02290	-1.14058				AT5G08185	-1.49778				AT1G09480	-1.15644
		AT1G53490	-1.14058				AT2G21640	-1.49744				AT2G43000	-1.15644
		AT1G69530	-1.13998				AT2G40130	-1.49611				AT3G13620	-1.15599
		AT5G26920	-1.13959				AT2G43510	-1.49582				AT1G07890	-1.15519
		AT5G10770	-1.13485				AT1G73890	-1.49497				AT4G34950	-1.14567
		AT2G36780	-1.1306				AT2G04170	-1.49497				AT3G54150	-1.14427
		AT1G63840	-1.12994				AT1G49230	-1.49152				AT3G57640	-1.14344
		AT2G44080	-1.12983				AT3G62455	-1.49015				AT4G04830	-1.14293
		AT1G61260	-1.12495				AT3G56200	-1.49015				AT1G73805	-1.13937
		AT1G79770	-1.12323				AT1G23010	-1.48819				AT3G05937	-1.13766
		AT5G45650	-1.12093				AT4G12290	-1.48558				AT4G33040	-1.13331
		AT1G69490	-1.11786				AT2G22190	-1.48532				AT5G61820	-1.13221
		AT4G35290	-1.11691				AT1G77660	-1.48269				AT5G17700	-1.13199
		AT3G05630	-1.10887				AT1G69440	-1.48229				AT5G24660	-1.13167
		AT5G02490	-1.10628				AT1G10460	-1.48116				AT4G39955	-1.13159
		AT5G04980	-1.10406				AT1G51890	-1.47583				AT3G19660	-1.12955
		AT4G23320	-1.10406				AT5G45410	-1.46201				AT5G60900	-1.12925
		AT1G23130	-1.10378				AT3G59140	-1.46197				AT1G15790	-1.12426
		AT2G17280	-1.10138				AT1G67370	-1.45844				AT1G34420	-1.12209
		AT3G13620	-1.10088				AT1G56710	-1.45844				AT1G65690	-1.12209
		AT4G15530	-1.099				AT5G38010	-1.45844				AT5G37600	-1.11954
		AT1G56660	-1.09603				AT5G67520	-1.45844				AT1G21100	-1.11939
		AT3G44450	-1.0955				AT4G10040	-1.45844				AT2G29420	-1.11887
		AT5G20960	-1.09531				AT2G03540	-1.45844				AT3G23570	-1.1166
		AT1G15125	-1.09501				AT2G32940	-1.45844				AT3G19470	-1.1158
		AT4G35060	-1.09437				AT4G34950	-1.45771				AT3G61280	-1.11533
		AT2G29720	-1.09292				AT3G51860	-1.45422				AT4G21990	-1.11154
		AT4G38850	-1.09167				AT5G33290	-1.45414				AT1G78410	-1.109
		AT1G23965	-1.08812				AT2G05710	-1.45137				AT1G25520	-1.10899
		AT5G19160	-1.08812				AT4G25030	-1.45051				AT5G50315	-1.10711
		AT1G51890	-1.08688				AT4G23320	-1.44464				AT2G46430	-1.10612
		AT2G36630	-1.08634				AT5G57910	-1.44464				AT5G26340	-1.10174
		AT5G54840	-1.08619				AT3G03870	-1.44397				AT2G24100	-1.10112
		AT3G45860	-1.08351				AT4G16000	-1.4438				AT4G21890	-1.09873
		AT2G32160	-1.07839				AT4G35420	-1.44334				AT3G49740	-1.09873
		AT1G48330	-1.07604				AT1G77920	-1.4403				AT5G40780	-1.0982
		AT4G37320	-1.07488				AT4G36570	-1.43774				AT1G45145	-1.09336
		AT5G26340	-1.07306				AT1G71960	-1.43691				AT2G45245	-1.09206
		AT1G77920	-1.06997				AT5G18130	-1.43422				AT3G58270	-1.08784
		AT1G26380	-1.06387				AT5G28910	-1.43291				AT5G46500	-1.08784
		AT5G60900	-1.06296				AT5G09300	-1.42807				AT3G50910	-1.08655
		AT5G18690	-1.05897				AT5G65870	-1.42708				AT2G46140	-1.08444
		AT3G26170	-1.05855				AT4G27480	-1.42602				AT1G08650	-1.08278
		AT3G59670	-1.05829				AT2G40670	-1.42222				AT5G13320	-1.08115
		AT1G23140	-1.05729				AT5G37600	-1.42104				AT2G39435	-1.07962
		AT2G29350	-1.05729				AT3G58070	-1.42097				AT5G47910	-1.0795
		AT1G17460	-1.05614				AT3G14990	-1.41588				AT3G53350	-1.07943
		AT2G47820	-1.05569				AT2G36780	-1.41405				AT3G24090	-1.07797
		AT2G38790	-1.05309				AT1G51090	-1.41125				AT2G34660	-1.07783
		AT1G78070	-1.05216				AT5G18010	-1.40953				AT4G06746	-1.07672
		AT3G13750	-1.05119				AT5G20830	-1.40691				AT4G08390	-1.07633
		AT4G05120	-1.05064				AT4G04770	-1.40314				AT1G48330	-1.07627
		AT1G66400	-1.04912				AT3G09020	-1.40226				AT1G44800	-1.07511
		AT3G05180	-1.04619				AT2G23010	-1.39502				AT3G23120	-1.07511
		AT1G10070	-1.04485				AT2G40530	-1.39431				AT4G16750	-1.07488
		AT1G77450	-1.04457				AT4G06746	-1.39341				AT1G71960	-1.07364
		AT2G15020	-1.04222				AT1G77450	-1.39019				AT1G11170	-1.07225
		AT2G05632	-1.03921				AT3G21780	-1.3895				AT3G58200	-1.07135
		AT1G25250	-1.03862				AT5G10770	-1.38862				AT4G15765	-1.07109
		AT5G52750	-1.03749				AT3G13277	-1.38805				AT4G18880	-1.06979
		AT2G33770	-1.03513				AT1G01560	-1.38805				AT3G13672	-1.06763
		AT5G59680	-1.03502				AT5G40240	-1.38563				AT5G41460	-1.06728
		AT3G20500	-1.03407				AT4G15440	-1.38507				AT4G37320	-1.065
		AT3G62060	-1.0339				AT1G13470	-1.38444				AT1G17430	-1.06427
		AT3G06070	-1.03385				AT5G38900	-1.38044				AT1G68650	-1.06396
		AT4G17490	-1.03297				AT1G45145	-1.38002				AT3G09010	-1.0622
		AT4G28270	-1.0325				AT3G61880	-1.37937				AT2G38790	-1.05999
		AT1G55850	-1.03169				AT1G07380	-1.37503				AT5G01500	-1.05934
		AT2G16990	-1.03122				AT5G15970	-1.37214				AT3G11080	-1.05854
		AT2G03590	-1.0274				AT5G26920	-1.37151				AT1G66090	-1.05794
		AT2G03530	-1.02669				AT3G20510	-1.37083				AT1G69870	-1.05757
		AT3G45160	-1.02341				AT4G24450	-1.37005				AT5G64230	-1.0574
		AT4G23230	-1.02335				AT4G23030	-1.36825				AT5G02490	-1.05292
		AT3G05937	-1.02314				AT5G07920	-1.36563				AT5G44420	-1.05121
		AT2G39650	-1.02175				AT2G33380	-1.36287				AT1G76690	-1.05051
		AT5G03150	-1.02015				AT5G37540	-1.36287				AT4G15530	-1.05035
		AT5G25120	-1.01526				AT3G50910	-1.35809				AT1G76955	-1.04687
		AT4G16960	-1.01341				AT1G21000	-1.35512				AT1G18075	-1.04418
		AT5G55930	-1.01294				AT5G09220	-1.34705				AT4G14200	-1.04298
		AT5G57560	-1.01137				AT5G13320	-1.34623				AT5G67340	-1.04072
		AT5G67140	-1.01028				AT5G29000	-1.34351				AT1G76440	-1.03947
		AT2G29120	-1.00898				AT5G45520	-1.33914				AT1G79530	-1.03797
		AT1G25520	-1.00789				AT4G02290	-1.33743				AT3G04290	-1.03573
		AT5G25250	-1.00777				AT3G25710	-1.33688				AT4G27560	-1.03483
		AT4G14750	-1.00696				AT5G14960	-1.33611				AT1G76040	-1.03388
		AT5G08185	-1.00696				AT4G30097	-1.33291				AT2G29090	-1.03388
		AT2G36970	-1.00673				AT3G03450	-1.32955				AT3G07580	-1.0332
		AT5G24660	-1.0067				AT2G39270	-1.32909				AT2G31560	-1.02922
		AT1G70505	-1.00507				AT5G51770	-1.32909				AT1G64360	-1.02845
		AT5G42200	-1.00452				AT1G69870	-1.32542				AT1G59640	-1.02658
		AT1G56550	-1.00418				AT3G10150	-1.32279				AT4G13510	-1.02581
		AT4G38420	-1.00339				AT5G52320	-1.32072				AT1G69440	-1.02571
		AT5G56010	-1.00286				AT3G59580	-1.31827				AT2G23910	-1.02571
		AT2G29420	-1.00108				AT5G23020	-1.31591				AT5G07920	-1.02249
							AT5G20670	-1.31405				AT2G38860	-1.02235
							AT4G17350	-1.30644				AT3G57240	-1.02176
							AT1G20450	-1.30614				AT5G19580	-1.02072
							AT1G21100	-1.30478				AT5G03630	-1.02065
							AT4G34131	-1.29975				AT4G35550	-1.01993
							AT5G10760	-1.29879				AT4G04955	-1.01971
							AT2G37460	-1.29798				AT4G17695	-1.01929
							AT1G67940	-1.29617				AT3G50825	-1.0172
							AT4G01380	-1.29617				AT5G29000	-1.01666
							AT3G14470	-1.29302				AT2G19690	-1.01651
							AT1G01830	-1.29295				AT4G27070	-1.01626
							AT3G13620	-1.29064				AT2G30140	-1.01435
							AT4G34230	-1.28924				AT4G02380	-1.01416
							AT1G11785	-1.28852				AT4G21390	-1.01384
							AT3G57770	-1.28546				AT4G14365	-1.01384
							AT3G23790	-1.28501				AT4G23250	-1.01291
							AT3G13080	-1.28491				AT4G11280	-1.00909
							AT5G51440	-1.28336				AT4G31500	-1.00888
							AT3G55240	-1.28326				AT3G44450	-1.00853
							AT5G66820	-1.28129				AT3G23170	-1.00804
							AT2G26040	-1.28066				AT5G65240	-1.00456
							AT1G23090	-1.28059				AT2G47130	-1.00409
							AT1G07090	-1.28051				AT2G47180	-1.00345
							AT1G23130	-1.27828				AT4G03450	-1.00309
							AT3G11900	-1.27787				AT5G38240	-1.00287
							AT2G15480	-1.27743				AT2G35940	-1.00192
							AT2G34655	-1.27616				AT2G41000	-1.00088
							AT5G65240	-1.27588
							AT3G09010	-1.27275
							AT5G40570	-1.27203
							AT4G38530	-1.26776
							AT3G05660	-1.26644
							AT3G50900	-1.26319
							AT4G27070	-1.2605
							AT2G32680	-1.25913
							AT5G63850	-1.25681
							AT1G53790	-1.25681
							AT4G09750	-1.25473
							AT4G27560	-1.25305
							AT2G19810	-1.2526
							AT5G19740	-1.25255
							AT3G01970	-1.25199
							AT5G04590	-1.2501
							AT3G26840	-1.24918
							AT4G16750	-1.24788
							AT1G01010	-1.24746
							AT2G18660	-1.24694
							AT4G10940	-1.24629
							AT4G33140	-1.2459
							AT2G15830	-1.24096
							AT3G56470	-1.23913
							AT5G06300	-1.23723
							AT5G01520	-1.23407
							AT2G46270	-1.22712
							AT4G19645	-1.22712
							AT1G62540	-1.22578
							AT2G31110	-1.22297
							AT3G01960	-1.22221
							AT4G31500	-1.2201
							AT4G37320	-1.21887
							AT3G57640	-1.21587
							AT3G20250	-1.21555
							AT4G02630	-1.21419
							AT1G62710	-1.21333
							AT5G40720	-1.21297
							AT1G23140	-1.21228
							AT5G67140	-1.21165
							AT4G20110	-1.21153
							AT4G13250	-1.21111
							AT1G72800	-1.20908
							AT2G35940	-1.20627
							AT2G47180	-1.20413
							AT3G02390	-1.20319
							AT4G36640	-1.20226
							AT2G03590	-1.20181
							AT1G26380	-1.20153
							AT5G64000	-1.20153
							AT2G44500	-1.20079
							AT5G52640	-1.19922
							AT4G09500	-1.19865
							AT5G24160	-1.19541
							AT1G30475	-1.19541
							AT1G27020	-1.19491
							AT2G18328	-1.19115
							AT1G80280	-1.19034
							AT5G48657	-1.19015
							AT2G41050	-1.18281
							AT4G35060	-1.18091
							AT4G01070	-1.1801
							AT2G38860	-1.18006
							AT5G66400	-1.17996
							AT4G29210	-1.179
							AT2G33770	-1.17564
							AT5G35732	-1.17494
							AT1G44800	-1.17414
							AT1G60610	-1.17232
							AT5G10946	-1.17214
							AT2G46530	-1.17169
							AT3G28050	-1.16973
							AT3G20810	-1.16954
							AT4G21903	-1.16894
							AT1G69270	-1.16584
							AT4G25480	-1.16387
							AT1G76705	-1.16299
							AT1G70505	-1.16299
							AT3G03020	-1.16205
							AT4G21550	-1.16106
							AT1G52570	-1.15888
							AT5G04250	-1.15701
							AT2G26650	-1.15633
							AT1G14880	-1.15416
							AT1G01250	-1.15359
							AT4G02200	-1.15263
							AT5G41460	-1.14849
							AT2G45510	-1.14585
							AT2G38790	-1.1458
							AT5G01880	-1.14294
							AT5G49480	-1.14283
							AT5G61520	-1.14189
							AT4G27300	-1.1418
							AT4G01390	-1.14141
							AT1G11700	-1.14136
							AT3G62690	-1.14096
							AT1G67850	-1.14047
							AT4G39580	-1.14027
							AT4G25350	-1.13937
							AT1G52880	-1.13394
							AT2G16990	-1.13372
							AT3G23570	-1.13324
							AT2G38465	-1.13316
							AT1G48330	-1.13312
							AT3G15353	-1.13267
							AT5G24810	-1.13189
							AT4G37530	-1.13128
							AT3G23840	-1.12887
							AT4G21120	-1.12829
							AT5G19160	-1.12829
							AT4G27830	-1.12802
							AT5G03630	-1.12766
							AT2G39220	-1.12625
							AT3G03370	-1.12402
							AT1G69580	-1.12346
							AT4G34990	-1.12346
							AT2G13665	-1.12309
							AT1G70140	-1.1223
							AT4G20780	-1.12219
							AT5G54585	-1.12039
							AT4G17090	-1.11975
							AT5G59700	-1.11741
							AT2G26355	-1.11741
							AT5G43150	-1.11707
							AT4G00880	-1.11675
							AT5G63410	-1.11584
							AT5G23750	-1.11479
							AT1G69610	-1.11449
							AT1G76590	-1.1143
							AT1G25370	-1.11368
							AT3G29670	-1.11331
							AT4G29080	-1.11249
							AT5G57050	-1.11164
							AT4G35500	-1.11164
							AT4G32000	-1.11052
							AT5G53120	-1.10978
							AT4G17695	-1.10955
							AT1G76955	-1.10565
							AT4G33540	-1.10539
							AT4G39250	-1.10307
							AT1G23965	-1.1023
							AT5G43400	-1.10175
							AT1G64810	-1.10169
							AT1G11950	-1.10108
							AT2G29065	-1.10055
							AT1G53910	-1.09982
							AT2G01150	-1.09835
							AT3G58710	-1.09804
							AT5G18310	-1.0969
							AT2G31585	-1.09587
							AT3G19970	-1.09587
							AT2G29990	-1.09316
							AT5G23460	-1.09232
							AT2G36380	-1.09165
							AT1G17480	-1.0898
							AT1G76980	-1.08921
							AT5G13200	-1.08908
							AT2G37760	-1.08822
							AT3G13672	-1.08647
							AT1G16850	-1.08614
							AT4G18890	-1.08405
							AT4G00820	-1.08293
							AT4G22340	-1.08247
							AT3G43440	-1.08243
							AT4G02005	-1.08129
							AT5G04340	-1.08081
							AT4G22820	-1.08019
							AT4G00670	-1.07993
							AT5G41910	-1.07993
							AT2G32240	-1.07795
							AT3G56260	-1.07657
							AT5G61640	-1.07647
							AT3G01990	-1.0763
							AT5G57685	-1.0763
							AT3G57630	-1.07601
							AT3G15510	-1.07474
							AT4G05590	-1.07342
							AT5G66440	-1.07342
							AT1G61260	-1.07342
							AT2G40610	-1.06983
							AT1G03410	-1.06879
							AT5G24660	-1.0687
							AT1G69450	-1.06507
							AT5G62670	-1.06477
							AT3G30180	-1.06331
							AT1G66400	-1.06331
							AT1G65150	-1.06193
							AT5G55970	-1.06141
							AT4G10380	-1.06111
							AT5G55560	-1.06111
							AT1G22180	-1.06081
							AT3G52710	-1.06081
							AT1G52830	-1.05935
							AT4G33080	-1.05834
							AT5G45650	-1.05767
							AT4G16960	-1.05701
							AT4G27900	-1.05511
							AT4G28490	-1.05425
							AT2G27830	-1.0542
							AT5G19200	-1.05339
							AT3G25010	-1.0528
							AT1G49010	-1.05249
							AT3G46130	-1.05245
							AT3G23000	-1.05112
							AT1G47340	-1.05036
							AT5G19380	-1.05036
							AT1G79530	-1.05007
							AT1G12640	-1.04964
							AT5G05110	-1.04941
							AT5G56270	-1.04914
							AT3G23550	-1.04865
							AT5G65630	-1.04768
							AT2G43720	-1.04713
							AT5G55930	-1.04588
							AT5G11670	-1.04523
							AT1G52347	-1.04517
							AT1G15410	-1.0442
							AT3G08870	-1.04341
							AT5G08170	-1.04233
							AT4G01010	-1.04204
							AT4G39180	-1.04199
							AT5G18470	-1.04121
							AT2G44600	-1.04059
							AT1G23800	-1.04013
							AT5G41600	-1.0399
							AT1G19397	-1.03984
							AT3G21700	-1.03949
							AT2G39435	-1.03929
							AT1G34420	-1.03907
							AT2G46680	-1.03854
							AT4G04800	-1.03823
							AT4G18830	-1.03787
							AT1G72510	-1.03701
							AT5G04060	-1.03469
							AT3G50260	-1.03447
							AT5G59470	-1.03447
							AT5G27930	-1.03416
							AT1G73500	-1.03378
							AT1G20390	-1.03314
							AT2G05632	-1.03102
							AT4G08555	-1.03102
							AT1G63420	-1.03024
							AT2G45830	-1.02876
							AT4G16790	-1.02876
							AT5G49990	-1.02751
							AT4G21960	-1.02613
							AT1G59510	-1.02548
							AT2G39380	-1.02548
							AT2G03530	-1.02283
							AT4G02710	-1.02257
							AT5G43403	-1.02234
							AT4G17770	-1.02228
							AT1G70690	-1.02176
							AT5G13800	-1.02101
							AT1G62810	-1.02032
							AT3G11840	-1.0198
							AT2G21620	-1.01952
							AT2G19130	-1.01879
							AT5G66490	-1.01764
							AT2G46640	-1.01608
							AT1G03550	-1.01577
							AT2G36970	-1.0155
							AT5G23850	-1.0155
							AT3G03300	-1.0155
							AT3G61070	-1.01518
							AT5G47590	-1.01414
							AT1G53160	-1.01341
							AT3G28100	-1.01309
							AT1G76600	-1.01098
							AT3G50350	-1.01098
							AT5G06610	-1.00954
							AT3G59670	-1.00894
							AT4G02940	-1.00866
							AT5G18690	-1.00706
							AT5G58320	-1.00651
							AT5G47910	-1.00586
							AT2G40080	-1.00522
							AT3G43790	-1.00519
							AT1G12480	-1.0045
							AT5G53550	-1.00316
							AT1G75780	-1.00291
							AT2G24100	-1.00097
							AT1G65690	-1.00059
							AT1G67800	-1.00027
							AT3G61280	-1.00007

## Sheet: 24 H
JA-24					B16-24					B17-24
UP	log2Fold	DOWN	log2Fold		UP	log2Fold	DOWN	log2Fold		UP	log2Fold	DOWN	log2Fold
AT3G26160	6.68241	AT4G06592	-6.30869		AT5G19470	4.32273	AT3G26160	-6.79361		AT3G44300	4.26228	AT3G16450	-5.07017
AT4G00700	5.27642	AT1G73325	-4.41957		AT1G66390	3.96409	AT3G46300	-3.24713		AT1G25054	3.02524	AT5G67488	-4.99217
AT3G60550	4.86138	AT5G26260	-4.26757		AT3G44300	3.77524	AT1G77390	-3.17313		AT2G45220	2.36989	AT5G37940	-4.82224
AT2G17660	3.27159	AT3G46080	-4.26757		AT1G34060	3.3649	AT3G20370	-2.46577		AT4G10270	2.07587	AT2G33850	-4.3367
AT2G43870	3.22428	AT3G44300	-4.22693		AT1G12950	3.24472	AT1G15010	-2.35147		AT1G21110	1.54759	AT1G45545	-4.03004
AT1G04660	2.78988	AT5G05600	-3.19811		ATCG00920	3.16226	AT2G39310	-2.29444		AT1G77760	1.54411	AT1G79450	-4.03004
AT3G23510	2.58043	AT2G39030	-2.94564		AT4G24000	3.11919	AT1G33960	-2.27098		AT1G08630	1.43088	AT4G22880	-3.95204
AT1G65310	2.54621	AT3G28220	-2.8902		AT5G32621	3.0748	AT5G03545	-2.09513		AT1G33055	1.37261	AT2G17660	-3.73631
AT1G33960	2.24813	AT4G15210	-2.82167		AT5G16570	2.984	ATCG00470	-2.01523		AT2G16060	1.31742	AT2G39310	-3.15135
AT4G23496	2.22428	AT5G44430	-2.46767		AT1G12940	2.92565	ATCG00480	-1.98581		AT1G10070	1.29317	AT1G21240	-3.05513
AT5G28335	1.9321	AT5G10625	-2.38305		ATCG00950	2.70283	AT2G29110	-1.83947		AT3G45010	1.21875	AT1G56600	-2.56639
AT3G53235	1.90235	AT3G55970	-2.37775		AT4G01525	2.59836	ATCG00460	-1.75809		AT2G41240	1.13799	AT2G26020	-2.54293
AT1G25530	1.67996	AT5G24780	-2.27985		AT2G36690	2.55285	AT5G28335	-1.63302		AT5G42146	1.1197	AT3G57240	-2.36708
AT2G44790	1.66135	AT5G65280	-2.26757		AT4G22470	2.32273	AT2G42540	-1.57092		AT5G63160	1.10156	AT5G44430	-2.34283
AT5G42880	1.60279	AT3G25770	-2.19493		AT1G10070	2.30087	AT4G20820	-1.56906		AT5G15120	1.07307	ATCG00460	-2.29308
AT5G35525	1.58685	AT5G57550	-2.18511		AT5G03270	2.29719	ATCG01120	-1.35654		AT3G06435	1.06956	AT2G39330	-2.25605
AT5G62165	1.56978	AT4G17470	-2.17446		AT4G38340	2.28125	ATCG01020	-1.32062		AT1G14870	1.05982	AT5G24770	-2.12451
AT4G30280	1.48732	AT1G52890	-2.16804		AT1G62710	2.27358	ATCG01110	-1.27602		AT3G24420	1.04796	AT1G76960	-1.93412
AT5G65390	1.43509	AT1G52400	-2.15711		AT1G15415	2.22164	AT2G26010	-1.22949		AT3G02550	1.0401	AT1G14250	-1.93248
AT5G07760	1.38348	AT2G15490	-2.14827		AT5G60760	2.21776	ATCG00770	-1.1836		AT2G36080	1.03417	ATCG00470	-1.92318
AT4G19430	1.35755	AT5G14180	-2.14827		AT1G08630	2.13893	AT2G27420	-1.16806		AT4G02380	1.00599	AT1G33960	-1.80596
AT5G45670	1.34093	AT5G44420	-2.09527		AT2G39518	2.11919	AT4G22950	-1.15738				AT2G44790	-1.78212
AT2G42540	1.21686	AT1G24070	-2.07493		AT4G11910	2.0748	AT4G08040	-1.13712				AT3G25980	-1.75174
AT5G22940	1.20846	AT1G10070	-2.04518		AT4G19430	2.04479	AT2G34430	-1.13602				AT4G30280	-1.72965
AT5G49330	1.19635	AT3G45140	-2.03074		AT4G18360	2.02899	ATCG00820	-1.13225				ATCG01110	-1.72602
AT3G55710	1.18866	AT4G22470	-2.00454		AT1G56600	1.99712	ATCG01130	-1.08675				AT1G73330	-1.70268
AT4G20140	1.16733	AT2G37770	-2.00179		AT1G80130	1.98479	ATCG00760	-1.06152				AT4G36230	-1.70268
ATCG00470	1.16306	AT1G52040	-1.85438		AT1G79420	1.96232	AT5G22110	-1.05231				ATCG01180	-1.70268
AT4G24275	1.16015	AT3G16450	-1.84972		AT2G25625	1.93933	ATCG00810	-1.04385				AT3G20370	-1.69465
AT1G52750	1.14811	AT1G12030	-1.82804		AT1G67820	1.91807	AT5G35777	-1.0427				AT2G42540	-1.68159
ATCG00350	1.1343	AT1G23850	-1.81385		ATCG00020	1.90934	ATCG00780	-1.02694				ATCG00480	-1.67902
AT2G36792	1.12912	AT4G23600	-1.78253		AT5G50800	1.89109	AT3G09260	-1.02625				AT2G23010	-1.66794
AT4G34250	1.11466	AT1G52000	-1.77506		AT3G19620	1.85907	AT5G24420	-1.00065				ATCG01100	-1.62646
ATCG01100	1.09761	AT5G07700	-1.7415		AT2G30770	1.8381						AT4G15620	-1.60809
AT2G40010	1.07228	AT1G08630	-1.72568		AT2G11810	1.82203						AT1G52400	-1.58408
AT4G37610	1.06955	AT2G14230	-1.66533		AT1G19630	1.79101						AT3G22231	-1.46836
AT2G36885	1.04851	AT1G19670	-1.63434		AT2G34960	1.76285						ATCG00450	-1.4477
AT2G40160	1.04594	AT3G50770	-1.62937		AT4G32940	1.74562						AT1G16850	-1.4036
AT1G75780	1.04395	AT1G14250	-1.61197		AT2G37770	1.72687						AT5G54610	-1.32163
AT2G39650	1.03068	AT1G52410	-1.5942		AT1G29050	1.67417						AT5G44420	-1.3158
AT5G41080	1.02789	AT2G43510	-1.57526		AT4G26120	1.65976						AT1G62540	-1.31263
		AT5G26270	-1.56895		AT5G14565	1.65976						AT1G68600	-1.2649
		AT1G62420	-1.56231		AT2G46400	1.65976						AT2G14560	-1.23034
		AT3G22740	-1.52987		AT2G29350	1.60531						AT4G30650	-1.21162
		AT3G09260	-1.52483		AT4G33040	1.60484						AT1G52410	-1.20052
		AT4G18170	-1.51268		ATCG00520	1.58176						AT4G14200	-1.19715
		AT3G01970	-1.5112		AT4G16750	1.56956						AT1G52040	-1.18066
		AT2G36080	-1.50482		AT2G29460	1.56956						AT2G32990	-1.13714
		AT3G46280	-1.47735		AT5G06510	1.55822						AT2G05995	-1.13696
		AT5G05590	-1.46603		AT5G53420	1.5336						ATCG01120	-1.12857
		AT3G25760	-1.45805		ATCG01180	1.49662						AT3G59010	-1.12741
		AT4G04610	-1.45355		AT5G01370	1.47919						AT5G48880	-1.11864
		AT1G06620	-1.43552		AT4G02380	1.4585						ATCG00810	-1.10721
		AT3G28740	-1.4338		AT4G35900	1.45667						AT3G04290	-1.09848
		ATCG00950	-1.41957		AT2G19190	1.44158						ATCG00750	-1.09296
		AT1G51440	-1.40577		AT1G28230	1.4331						ATCG01020	-1.09064
		AT3G15720	-1.37251		AT5G23930	1.42844						ATCG01130	-1.06443
		AT1G54010	-1.35129		AT5G51580	1.4253						AT3G09260	-1.06373
		AT3G03190	-1.32488		AT3G57680	1.42272						ATCG00440	-1.04726
		AT2G41240	-1.3242		AT5G24380	1.41534						AT1G30280	-1.03418
		AT5G41120	-1.31648		AT2G26355	1.40187						AT1G54010	-1.02214
		AT1G19180	-1.315		AT3G01970	1.40145						AT5G06510	-1.00918
		AT1G73330	-1.31224		AT2G17740	1.37965						AT1G53070	-1.00054
		AT1G44350	-1.30623		AT4G02005	1.37025
		AT4G04830	-1.3002		ATCG00490	1.3687
		AT2G34810	-1.27985		AT1G67360	1.36508
		AT3G23570	-1.27075		AT1G28390	1.35773
		AT1G16410	-1.26706		AT3G62690	1.35491
		AT2G29460	-1.26271		AT1G22160	1.33248
		AT4G23680	-1.26038		AT4G34990	1.32756
		AT1G65860	-1.25073		AT5G18130	1.32602
		AT2G32487	-1.23662		AT1G55380	1.31581
		AT4G15440	-1.23207		AT4G36570	1.30393
		AT2G39330	-1.22858		AT5G22300	1.28383
		AT4G13410	-1.21456		AT3G05690	1.27949
		AT3G58990	-1.21335		AT5G15500	1.27184
		AT1G75450	-1.21312		AT1G80120	1.26243
		AT4G12030	-1.20799		AT1G55760	1.26168
		AT2G33380	-1.20793		AT1G73040	1.24472
		AT1G32640	-1.20698		AT3G46280	1.23608
		AT4G17500	-1.20244		AT2G47880	1.23491
		AT3G16470	-1.18767		AT1G69810	1.2268
		AT1G47395	-1.17165		AT3G25290	1.2195
		AT1G26420	-1.1698		AT4G13880	1.21919
		AT4G08870	-1.16526		AT3G03440	1.21498
		AT4G39940	-1.16163		AT4G09500	1.21015
		AT5G14200	-1.15939		AT1G68330	1.20408
		AT3G02020	-1.15798		AT4G08300	1.19216
		AT1G20070	-1.15498		AT5G59050	1.18985
		AT1G47400	-1.14656		AT2G17710	1.18776
		AT3G19710	-1.13954		AT1G18075	1.18373
		AT4G27860	-1.13464		AT5G66640	1.18041
		AT4G29700	-1.12535		AT4G39250	1.16877
		AT5G42650	-1.12282		AT3G12320	1.16791
		AT3G56980	-1.11727		AT5G17860	1.16451
		AT5G23820	-1.11167		AT1G67810	1.16259
		AT1G11580	-1.10596		AT4G04955	1.16037
		AT1G78370	-1.10578		AT5G23020	1.15866
		AT5G23010	-1.09508		AT1G31460	1.14805
		AT1G54575	-1.08077		AT3G63300	1.14695
		AT5G10300	-1.08016		AT4G39955	1.13893
		AT5G61160	-1.07708		AT3G16360	1.13781
		AT2G36120	-1.0737		AT5G35670	1.13213
		AT3G24420	-1.06522		AT1G25098	1.13114
		AT2G46650	-1.06143		AT5G05250	1.12676
		AT2G05440	-1.05729		AT1G09480	1.12542
		AT1G66100	-1.04954		AT2G01008	1.11433
		AT4G31500	-1.04784		AT1G74770	1.11227
		AT2G43100	-1.0399		AT5G47060	1.11132
		AT1G13609	-1.03727		ATMG00020	1.11042
		AT3G45010	-1.02474		ATCG00350	1.11007
		AT3G23550	-1.01703		AT3G50770	1.10582
		AT1G20510	-1.01367		AT5G13990	1.09366
		AT5G47220	-1.00227		AT3G47500	1.0881
					AT1G77660	1.081
					AT3G28150	1.0748
					AT1G62870	1.0748
					AT1G20070	1.0748
					AT1G77450	1.07106
					AT1G43910	1.0599
					AT3G20640	1.05517
					AT1G03010	1.05134
					AT5G65040	1.04857
					AT2G30766	1.0412
					ATCG00720	1.04045
					AT5G35732	1.03975
					AT3G14610	1.03888
					AT2G19810	1.03304
					AT5G66910	1.02697
					AT5G05600	1.02541
					AT1G77760	1.01994
					ATCG00340	1.01821
					AT3G41768	1.01644
					AT3G29035	1.0159
					AT2G34360	1.01572
					AT2G47000	1.0157
					AT5G53730	1.01556
					AT5G37600	1.01144
					AT2G38940	1.00641
					AT4G17670	1.0008
