# Supplementary material for: The stereoisomeric Bacillus subtilis HN09 metabolite 3,4-dihydroxy-3-methyl-2-pentanone induces disease resistance in Arabidopsis via different signalling pathways
Source: BMC Plant Biol. 2019 Sep 5;19:384. doi: 10.1186/s12870-019-1985-6 (PMC6727425; doi:10.1186/s12870-019-1985-6)
Supplement: Supplementary file 5 — Dataset S2. Enriched GO terms from the B16, B17 and JA treatment sets of DEGs. (XLSX 29 kb) [file 12870_2019_1985_MOESM5_ESM.xlsx]

## Sheet: B16-12
	GOTerm	category	numDEInCat	numInCat	Correct_P_Value
BP	response to water deprivation	GO:0009414	41	336	1.12283e-12
BP	protein targeting to membrane	GO:0006612	40	364	3.54869e-11
BP	regulation of plant-type hypersensitive response	GO:0010363	40	366	3.54869e-11
BP	response to abscisic acid	GO:0009737	43	450	3.12368e-10
BP	hyperosmotic salinity response	GO:0042538	24	160	3.48556e-09
BP	response to ethylene	GO:0009723	30	253	3.48556e-09
BP	iron ion homeostasis	GO:0055072	11	26	8.12702e-09
BP	response to cold	GO:0009409	37	409	3.24723e-08
BP	response to salt stress	GO:0009651	45	646	1.36543e-06
BP	response to jasmonic acid	GO:0009753	26	262	2.35374e-06
BP	response to oxidative stress	GO:0006979	21	181	3.76224e-06
BP	response to karrikin	GO:0080167	17	128	1.06437e-05
BP	response to wounding	GO:0009611	28	325	1.06437e-05
BP	systemic acquired resistance	GO:0009627	23	243	2.83186e-05
BP	response to iron ion	GO:0010039	8	27	5.55606e-05
BP	defense response to fungus	GO:0050832	26	314	5.55606e-05
BP	negative regulation of programmed cell death	GO:0043069	18	165	6.45809e-05
BP	positive regulation of flavonoid biosynthetic process	GO:0009963	14	103	8.11154e-05
BP	negative regulation of defense response	GO:0031348	23	267	0.000110909
BP	systemic acquired resistance, salicylic acid mediated signaling pathway	GO:0009862	22	251	0.000132143
BP	salicylic acid mediated signaling pathway	GO:0009863	17	158	0.000132143
BP	amino acid transport	GO:0006865	16	144	0.000169353
BP	regulation of hydrogen peroxide metabolic process	GO:0010310	18	183	0.000217994
BP	cellular response to iron ion starvation	GO:0010106	14	116	0.000260878
BP	MAPK cascade	GO:0000165	19	206	0.000275163
BP	response to endoplasmic reticulum stress	GO:0034976	17	178	0.000549889
BP	cellular response to water deprivation	GO:0042631	10	66	0.000830585
BP	response to cyclopentenone	GO:0010583	15	148	0.000876993
BP	response to nematode	GO:0009624	11	82	0.000925443
BP	toxin catabolic process	GO:0009407	18	211	0.00122664
BP	jasmonic acid mediated signaling pathway	GO:0009867	21	275	0.00130243
BP	response to auxin	GO:0009733	25	367	0.0014649
BP	defense response to bacterium	GO:0042742	24	359	0.00280242
BP	regulation of transcription, DNA-templated	GO:0006355	63	1410	0.00289553
BP	salicylic acid biosynthetic process	GO:0009697	17	208	0.00307233
BP	cellular response to phosphate starvation	GO:0016036	15	168	0.00307233
BP	response to carbohydrate	GO:0009743	6	26	0.00341026
BP	galactolipid biosynthetic process	GO:0019375	11	99	0.00412205
BP	response to chitin	GO:0010200	26	420	0.00412205
BP	abscisic acid-activated signaling pathway	GO:0009738	17	215	0.00412205
BP	polyamine biosynthetic process	GO:0006596	3	4	0.00450143
BP	defense response, incompatible interaction	GO:0009814	10	84	0.00450143
BP	detection of biotic stimulus	GO:0009595	11	101	0.00450143
BP	detection of external stimulus	GO:0009581	5	18	0.00479886
BP	regulation of innate immune response	GO:0045088	7	43	0.00706256
BP	ethylene-activated signaling pathway	GO:0009873	11	107	0.00711114
BP	multicellular organismal development	GO:0007275	13	145	0.00718068
BP	response to superoxide	GO:0000303	6	32	0.00904051
BP	cellular iron ion homeostasis	GO:0006879	4	12	0.0106453
BP	anthocyanin-containing compound biosynthetic process	GO:0009718	7	48	0.012955
BP	iron ion transport	GO:0006826	11	116	0.0131381
BP	response to gibberellin	GO:0009739	10	98	0.0134226
BP	response to osmotic stress	GO:0006970	12	140	0.0169887
BP	response to salicylic acid	GO:0009751	12	140	0.0169887
BP	leaf senescence	GO:0010150	8	70	0.0239436
BP	photosynthesis	GO:0015979	14	189	0.0245617
BP	chlorophyll catabolic process	GO:0015996	7	55	0.0267001
BP	innate immune response	GO:0045087	9	91	0.0295109
BP	response to bacterium	GO:0009617	13	172	0.0295109
BP	xenobiotic metabolic process	GO:0006805	2	2	0.0295109
BP	L-glutamate import	GO:0051938	2	2	0.0295109
BP	response to nitrate	GO:0010167	14	195	0.0302123
BP	response to red light	GO:0010114	9	97	0.0442592
BP	nitrate transport	GO:0015706	14	206	0.0497401
CC	membrane	GO:0016020	75	1415	4.23459e-06
CC	light-harvesting complex	GO:0030076	8	20	4.69372e-06
CC	plasma membrane	GO:0005886	133	3161	6.57836e-06
CC	integral component of plasma membrane	GO:0005887	6	38	0.0441658
CC	apoplast	GO:0048046	20	328	0.0441658
MF	sequence-specific DNA binding transcription factor activity	GO:0003700	83	1669	5.01483e-05
MF	UDP-glycosyltransferase activity	GO:0008194	14	100	0.000367306
MF	chlorophyll binding	GO:0016168	8	32	0.000861366
MF	amino acid transmembrane transporter activity	GO:0015171	9	49	0.00224711
MF	transferase activity, transferring glycosyl groups	GO:0016757	28	430	0.00505369
MF	UDP-glucosyltransferase activity	GO:0035251	6	23	0.00718571
MF	monooxygenase activity	GO:0004497	8	47	0.00777825
MF	neutral amino acid transmembrane transporter activity	GO:0015175	3	5	0.0414972
DEGs significantly enriched GO terms (P<0.05)
* BP: biological process
* CC: cell componetns
* MF: molecular function

## Sheet: B17-12
	GOTerm	category	numDEInCat	numInCat	Correct_P_Value
BP	response to ethylene	GO:0009723	30	253	2.72e-14
BP	protein targeting to membrane	GO:0006612	33	364	7.93e-13
BP	regulation of plant-type hypersensitive response	GO:0010363	33	366	7.93e-13
BP	systemic acquired resistance	GO:0009627	27	243	1.54e-12
BP	MAPK cascade	GO:0000165	25	206	1.71e-12
BP	defense response to fungus	GO:0050832	30	314	1.75e-12
BP	response to wounding	GO:0009611	30	325	3.78e-12
BP	response to jasmonic acid	GO:0009753	26	262	3.76e-11
BP	negative regulation of defense response	GO:0031348	26	267	5.2e-11
BP	salicylic acid biosynthetic process	GO:0009697	23	208	7.49e-11
BP	systemic acquired resistance, salicylic acid mediated signaling pathway	GO:0009862	25	251	7.49e-11
BP	response to chitin	GO:0010200	31	420	3.19e-10
BP	jasmonic acid mediated signaling pathway	GO:0009867	25	275	4.91e-10
BP	defense response to bacterium	GO:0042742	28	359	9.09e-10
BP	response to endoplasmic reticulum stress	GO:0034976	20	178	1.43e-09
BP	negative regulation of programmed cell death	GO:0043069	19	165	2.9e-09
BP	regulation of innate immune response	GO:0045088	11	43	7.28e-09
BP	response to oxidative stress	GO:0006979	19	181	1.31e-08
BP	regulation of hydrogen peroxide metabolic process	GO:0010310	19	183	1.5e-08
BP	response to cyclopentenone	GO:0010583	17	148	2.8e-08
BP	detection of biotic stimulus	GO:0009595	14	101	8.25e-08
BP	defense response, incompatible interaction	GO:0009814	13	84	8.25e-08
BP	toxin catabolic process	GO:0009407	19	211	1.41e-07
BP	hyperosmotic salinity response	GO:0042538	16	160	6.09e-07
BP	detection of external stimulus	GO:0009581	7	18	6.48e-07
BP	response to karrikin	GO:0080167	14	128	1.6e-06
BP	response to abscisic acid	GO:0009737	26	450	1.61e-06
BP	abscisic acid-activated signaling pathway	GO:0009738	17	215	5.9e-06
BP	response to water deprivation	GO:0009414	21	336	9.72e-06
BP	salicylic acid mediated signaling pathway	GO:0009863	14	158	1.99e-05
BP	endoplasmic reticulum unfolded protein response	GO:0030968	15	185	2.29e-05
BP	response to salicylic acid	GO:0009751	13	140	2.93e-05
BP	iron ion homeostasis	GO:0055072	6	26	0.000202963
BP	respiratory burst involved in defense response	GO:0002679	11	121	0.000268235
BP	response to sucrose	GO:0009744	14	204	0.000362731
BP	ethylene-activated signaling pathway	GO:0009873	9	107	0.00361555
BP	photoprotection	GO:0010117	3	6	0.00521656
BP	regulation of multi-organism process	GO:0043900	8	90	0.00604866
BP	response to bacterium	GO:0009617	11	172	0.00630329
BP	response to fructose	GO:0009750	10	144	0.00631692
BP	response to cold	GO:0009409	18	409	0.00631692
BP	response to molecule of bacterial origin	GO:0002237	8	98	0.00995955
BP	photosynthesis	GO:0015979	11	189	0.0130951
BP	response to hydrogen peroxide	GO:0042542	11	190	0.0131181
BP	regulation of defense response	GO:0031347	8	103	0.0131181
BP	jasmonic acid biosynthetic process	GO:0009695	9	132	0.0141792
BP	regulation of systemic acquired resistance	GO:0010112	3	9	0.01665
BP	response to heat	GO:0009408	12	232	0.0182684
BP	intracellular signal transduction	GO:0035556	9	138	0.0185123
BP	response to high light intensity	GO:0009644	11	210	0.0275865
BP	response to salt stress	GO:0009651	22	646	0.0339276
BP	regulation of salicylic acid biosynthetic process	GO:0080142	2	3	0.0364278
BP	response to auxin	GO:0009733	15	367	0.0388042
BP	anthocyanin-containing compound biosynthetic process	GO:0009718	5	48	0.0443128
BP	amino acid import	GO:0043090	6	73	0.048285
BP	ammonium transport	GO:0015696	4	29	0.0485323
CC	light-harvesting complex	GO:0030076	8	20	1.63236e-07
CC	plasma membrane	GO:0005886	84	3161	0.000277558
CC	membrane	GO:0016020	44	1415	0.00227169
CC	CCAAT-binding factor complex	GO:0016602	4	13	0.00416426
CC	apoplast	GO:0048046	15	328	0.0213647
MF	chlorophyll binding	GO:0016168	8	32	5.04175e-05
MF	sequence-specific DNA binding transcription factor activity	GO:0003700	54	1669	0.00046346
MF	UDP-glycosyltransferase activity	GO:0008194	10	100	0.00260355
MF	UDP-glucosyltransferase activity	GO:0035251	5	23	0.0118274
MF	antiporter activity	GO:0015297	6	47	0.0344074
* BP: biological process
* CC: cell componetns
* MF: molecular function

## Sheet: JA-12
	GOTerm	category	numDEInCat	numInCat	Correct_P_Value
BP	response to jasmonic acid	GO:0009753	43	262	2.26972e-22
BP	response to wounding	GO:0009611	46	325	1.45296e-21
BP	jasmonic acid mediated signaling pathway	GO:0009867	34	275	8.81486e-14
BP	jasmonic acid biosynthetic process	GO:0009695	23	132	3.56649e-12
BP	response to water deprivation	GO:0009414	35	336	3.81581e-12
BP	response to ethylene	GO:0009723	29	253	5.78793e-11
BP	MAPK cascade	GO:0000165	26	206	9.59587e-11
BP	response to fungus	GO:0009620	19	107	2.91341e-10
BP	defense response to fungus	GO:0050832	31	314	3.11601e-10
BP	response to abscisic acid	GO:0009737	37	450	4.8559e-10
BP	protein targeting to membrane	GO:0006612	32	364	2.46487e-09
BP	regulation of plant-type hypersensitive response	GO:0010363	32	366	2.60983e-09
BP	glucosinolate biosynthetic process	GO:0019761	21	164	7.73328e-09
BP	negative regulation of programmed cell death	GO:0043069	21	165	8.06953e-09
BP	systemic acquired resistance, salicylic acid mediated signaling pathway	GO:0009862	25	251	2.41338e-08
BP	hyperosmotic salinity response	GO:0042538	20	160	2.8424e-08
BP	response to karrikin	GO:0080167	18	128	3.07914e-08
BP	regulation of hydrogen peroxide metabolic process	GO:0010310	21	183	4.45634e-08
BP	defense response to bacterium	GO:0042742	29	359	9.76464e-08
BP	abscisic acid-activated signaling pathway	GO:0009738	22	215	1.38322e-07
BP	response to chitin	GO:0010200	31	420	1.97771e-07
BP	jasmonic acid metabolic process	GO:0009694	10	35	1.97771e-07
BP	response to cold	GO:0009409	30	409	3.98378e-07
BP	response to bacterium	GO:0009617	19	172	4.42408e-07
BP	negative regulation of defense response	GO:0031348	23	267	1.29027e-06
BP	indoleacetic acid biosynthetic process	GO:0009684	14	108	5.95054e-06
BP	salicylic acid biosynthetic process	GO:0009697	19	208	8.70765e-06
BP	defense response, incompatible interaction	GO:0009814	12	84	1.64231e-05
BP	response to heat	GO:0009408	18	232	0.000191773
BP	regulation of innate immune response	GO:0045088	8	43	0.00022645
BP	response to auxin	GO:0009733	23	367	0.000293986
BP	response to insect	GO:0009625	8	45	0.000304196
BP	systemic acquired resistance	GO:0009627	18	243	0.000323843
BP	response to herbivore	GO:0080027	4	7	0.000466076
BP	salicylic acid mediated signaling pathway	GO:0009863	14	158	0.000466076
BP	endoplasmic reticulum unfolded protein response	GO:0030968	15	185	0.000632139
BP	toxin catabolic process	GO:0009407	16	211	0.000728893
BP	regulation of systemic acquired resistance	GO:0010112	4	9	0.00148234
BP	detection of external stimulus	GO:0009581	5	18	0.00176788
BP	response to oxidative stress	GO:0006979	14	181	0.00190608
BP	ethylene biosynthetic process	GO:0009693	11	116	0.0020603
BP	response to salicylic acid	GO:0009751	12	140	0.00239925
BP	tryptophan catabolic process	GO:0006569	9	79	0.00239925
BP	detection of biotic stimulus	GO:0009595	10	101	0.00300867
BP	defense response to insect	GO:0002213	6	33	0.00317991
BP	ER body organization	GO:0080119	3	5	0.00492733
BP	regulation of transcription, DNA-templated	GO:0006355	51	1410	0.00618865
BP	cellular response to hypoxia	GO:0071456	5	24	0.00642371
BP	iron ion homeostasis	GO:0055072	5	26	0.00940834
BP	photosynthesis	GO:0015979	13	189	0.00951151
BP	response to hydrogen peroxide	GO:0042542	13	190	0.00982273
BP	response to nitrate	GO:0010167	13	195	0.012424
BP	response to cyclopentenone	GO:0010583	11	148	0.0142354
BP	ammonium transport	GO:0015696	5	29	0.0146362
BP	ornithine metabolic process	GO:0006591	2	2	0.0204345
BP	anthocyanin-containing compound biosynthetic process	GO:0009718	6	48	0.0217214
BP	response to high light intensity	GO:0009644	13	210	0.023067
BP	response to salt stress	GO:0009651	27	646	0.0258502
BP	intracellular signal transduction	GO:0035556	10	138	0.0290646
BP	defense response	GO:0006952	18	363	0.0303259
BP	cellular response to iron ion starvation	GO:0010106	9	116	0.0317152
BP	amino acid import	GO:0043090	7	73	0.0344731
BP	amino acid transport	GO:0006865	10	144	0.0378234
BP	nitrate assimilation	GO:0042128	3	10	0.0389015
BP	stomatal movement	GO:0010118	5	37	0.0389015
BP	anion transport	GO:0006820	5	38	0.0433675
BP	oxylipin metabolic process	GO:0031407	2	3	0.0496256
CC	vacuole	GO:0005773	37	535	1.18849e-07
CC	extracellular region	GO:0005576	101	2573	1.20564e-07
CC	ER body	GO:0010168	6	8	3.13884e-07
CC	light-harvesting complex	GO:0030076	8	20	3.75877e-07
CC	chloroplast thylakoid membrane	GO:0009535	20	315	0.00107312
CC	membrane	GO:0016020	53	1415	0.00241166
CC	thylakoid	GO:0009579	15	212	0.00252222
CC	plant-type cell wall	GO:0009505	17	266	0.00252222
CC	cell wall	GO:0005618	21	377	0.00252222
CC	plastoglobule	GO:0010287	8	68	0.00365451
CC	apoplast	GO:0048046	18	328	0.00829575
CC	plant-type vacuole	GO:0000325	5	34	0.0236207
CC	cell surface	GO:0009986	3	10	0.032272
MF	chlorophyll binding	GO:0016168	10	32	1.17828e-06
MF	sequence-specific DNA binding transcription factor activity	GO:0003700	66	1669	0.00053181
MF	UDP-glycosyltransferase activity	GO:0008194	12	100	0.000766238
MF	quercetin 7-O-glucosyltransferase activity	GO:0080044	5	17	0.00922517
MF	oxygen binding	GO:0019825	16	232	0.0111794
MF	hydro-lyase activity	GO:0016836	3	4	0.0111794
MF	monooxygenase activity	GO:0004497	7	47	0.0136928
MF	glutathione transferase activity	GO:0004364	7	48	0.0137761
MF	cellulose synthase activity	GO:0016759	6	36	0.0193114
MF	hydrolase activity, acting on glycosyl bonds	GO:0016798	6	40	0.0319111
* BP: biological process
* CC: cell componetns
* MF: molecular function

## Sheet: B16-24
	GOTerm	category	numDEInCat	numInCat	Correct_P_Value
BP	generation of precursor metabolites and energy	GO:0006091	15	67	2.73e-17
BP	DNA-templated transcription, elongation	GO:0006354	15	124	2.38e-13
BP	photosynthesis	GO:0015979	17	189	2.38e-13
BP	translation	GO:0006412	11	364	0.00274608
BP	nitrate assimilation	GO:0042128	3	10	0.00879976
BP	oligopeptide transport	GO:0006857	6	105	0.00906809
CC	plastid large ribosomal subunit	GO:0000311	6	23	8.14802e-07
CC	plastoglobule	GO:0010287	6	68	0.000238224
CC	chloroplast thylakoid	GO:0009534	9	210	0.000238224
CC	chloroplast	GO:0009507	42	3797	0.000238224
CC	plastid small ribosomal subunit	GO:0000312	4	19	0.000238224
CC	thylakoid	GO:0009579	8	212	0.00133501
CC	chloroplast thylakoid membrane	GO:0009535	9	315	0.00307092
CC	membrane	GO:0016020	20	1415	0.00349541
CC	chloroplast envelope	GO:0009941	11	536	0.00691631
MF	chlorophyll binding	GO:0016168	4	32	0.0237962
MF	structural constituent of ribosome	GO:0003735	10	362	0.0237962
* BP: biological process
* CC: cell componetns
* MF: molecular function

## Sheet: B17-24
	GOTerm	category	numDEInCat	numInCat	Correct_P_Value
BP	generation of precursor metabolites and energy	GO:0006091	7	67	1.13976e-06
BP	photosynthesis	GO:0015979	9	189	1.95811e-06
BP	DNA-templated transcription, elongation	GO:0006354	7	124	2.92364e-05
BP	systemic acquired resistance, salicylic acid mediated signaling pathway	GO:0009862	8	251	0.000184494
BP	regulation of hydrogen peroxide metabolic process	GO:0010310	7	183	0.000250536
BP	response to bacterium	GO:0009617	6	172	0.00219772
BP	negative regulation of defense response	GO:0031348	7	267	0.00219772
BP	defense response to fungus	GO:0050832	7	314	0.00549612
BP	ER body organization	GO:0080119	2	5	0.0186521
BP	cellular respiration	GO:0045333	3	33	0.0212433
BP	response to cold	GO:0009409	7	409	0.0212433
BP	response to oxidative stress	GO:0006979	5	181	0.023015
BP	regulation of innate immune response	GO:0045088	3	43	0.0360751
BP	MAPK cascade	GO:0000165	5	206	0.0360751
BP	response to insect	GO:0009625	3	45	0.0370471
BP	anaerobic respiration	GO:0009061	2	9	0.0375187
BP	anthocyanin-containing compound biosynthetic process	GO:0009718	3	48	0.0396228
CC	extracellular region	GO:0005576	20	2573	0.00264147
CC	plastid large ribosomal subunit	GO:0000311	3	23	0.00602507
CC	cell wall	GO:0005618	7	377	0.00773519
CC	vacuole	GO:0005773	8	535	0.00773519
CC	ER body	GO:0010168	2	8	0.0156014
* BP: biological process
* CC: cell componetns

## Sheet: JA-24
	GOTerm	category	numDEInCat	numInCat	Correct_P_Value
BP	response to jasmonic acid	GO:0009753	18	262	1.50891e-12
BP	response to wounding	GO:0009611	19	325	2.15089e-12
BP	glucosinolate biosynthetic process	GO:0019761	15	164	2.15089e-12
BP	jasmonic acid biosynthetic process	GO:0009695	13	132	4.7261e-11
BP	indoleacetic acid biosynthetic process	GO:0009684	11	108	2.2931e-09
BP	response to fungus	GO:0009620	10	107	4.38786e-08
BP	response to water deprivation	GO:0009414	14	336	3.26925e-07
BP	tryptophan catabolic process	GO:0006569	6	79	0.000677295
BP	response to insect	GO:0009625	5	45	0.000677295
BP	nucleotide metabolic process	GO:0009117	5	47	0.000759495
BP	glycine catabolic process	GO:0006546	5	49	0.000851787
BP	response to chitin	GO:0010200	11	420	0.00123427
BP	jasmonic acid mediated signaling pathway	GO:0009867	9	275	0.00142205
BP	toxin catabolic process	GO:0009407	8	211	0.00149072
BP	hyperosmotic salinity response	GO:0042538	7	160	0.00206456
BP	ornithine metabolic process	GO:0006591	2	2	0.00345557
BP	jasmonic acid metabolic process	GO:0009694	4	35	0.00345557
BP	response to cold	GO:0009409	10	409	0.00397717
BP	response to desiccation	GO:0009269	4	38	0.00419419
BP	oxidoreduction coenzyme metabolic process	GO:0006733	4	40	0.00419419
BP	vitamin metabolic process	GO:0006766	4	40	0.00419419
BP	lipoate metabolic process	GO:0009106	4	40	0.00419419
BP	coenzyme biosynthetic process	GO:0009108	4	40	0.00419419
BP	sulfur compound biosynthetic process	GO:0044272	4	40	0.00419419
BP	aromatic amino acid family metabolic process	GO:0009072	4	41	0.00444529
CC	vacuole	GO:0005773	16	535	2.70448e-06
CC	ER body	GO:0010168	4	8	7.23698e-06
CC	extracellular region	GO:0005576	27	2573	0.0109981
CC	chloroplast	GO:0009507	34	3797	0.0198217
MF	hydro-lyase activity	GO:0016836	3	4	0.000785198
* BP: biological process
* CC: cell componetns
* MF: molecular function
